# Supplementary material for: Comparative analyses of chloroplast genomes from Six Rhodiola species: variable DNA markers identification and phylogenetic relationships within the genus
Source: BMC Genomics. 2022 Aug 11;23:577. doi: 10.1186/s12864-022-08834-9 (PMC9373441; doi:10.1186/s12864-022-08834-9)
Supplement: Supplementary file 1 — Additional file 1: Table S1. Summary of six Rhodiola chloroplast genome characteristics. [file 12864_2022_8834_MOESM1_ESM.xlsx]

## Sheet: Sheet1
Table S1. Summary of six Rhodiola chloroplast genome characteristics
Name of Taxon	R. quadrifida	R. tangutica	R. wallichiana	R. bupleuroides	R. gelida	R. henryi
Genome size (bp)	150771	151061	151697	151820	151832	151891
LSC size (bp)	82234	82211	82886	82980	83095	83079
SSC size (bp)	16991	17104	17069	17074	17045	17038
IR size (bp)	25773	25873	25871	25883	25846	25887
Number of genes	134	134	134	134	134	134
Number of protein-coding genes	85	85	85	85	85	85
Number of tRNA genes	37	37	37	37	37	37
Number of rRNA genes	8	8	8	8	8	8
GC content in LSC (%)	35.8	35.8	35.7	35.7	35.7	35.7
GC content in SSC (%)	31.8	31.7	31.7	31.7	31.8	31.7
GC content in IR (%)	42.9	42.9	42.9	42.9	42.9	42.9
GC content (%)	37.8	37.7	37.7	37.7	37.7	37.7
Total reads	120549622	134698335	105653512	114125433	98843522	127454131
Raw Base (G)	2.4	2.4	2.1	2.2	2.1	2.3
clean reads	1737149	1013832	839613	973418	866547	1092141
Chloroplast coverage	378	262	254	193	203	313
